# Supplementary material for: Recognition of Cu2+ and Al3+ by a Quinolinyl 1,2,3-Triazole Chemosensor: A Comparative Study
Source: Sensors (Basel). 2026 Jul 15;26(14):4508. doi: 10.3390/s26144508 (PMC13416729; doi:10.3390/s26144508)
Supplement: Supplementary file 1 [file sensors-26-04508-s001.zip]

Archive with 1 entries (1 files):
- sensors-4387673-supplementary.pdf
